# Supplementary material for: The Impact of Ca2+ on Intracellular Distribution of Hemoglobin in Human Erythrocytes
Source: Cells. 2023 Sep 15;12(18):2280. doi: 10.3390/cells12182280 (PMC10526966; doi:10.3390/cells12182280)
Supplement: Supplementary file 1 [file cells-12-02280-s001.zip]

Archive with 1 entries (1 files):
- cells-2567785-supplementary.pdf
